# Supplementary material for: Determining the Persistence of Xylazine and Ketamine in Cattle Tissue Following a Simulated Rendering Process
Source: Vet Sci. 2025 Aug 7;12(8):740. doi: 10.3390/vetsci12080740 (PMC12390323; doi:10.3390/vetsci12080740)
Supplement: Supplementary file 1 [file vetsci-12-00740-s001.zip]

Archive with 1 entries (1 files):
- vetsci-3722801-supplementary.pdf
